# Supplementary material for: Stepwise Reduction of Dietary Phosphorus in Diets for Piglets and Fattening Pigs of Different Genetic Origin Housed under Various Station Environments—A Ringtest
Source: Animals (Basel). 2023 May 26;13(11):1774. doi: 10.3390/ani13111774 (PMC10251985; doi:10.3390/ani13111774)
Supplement: Supplementary file 1 [file animals-13-01774-s001.zip]

Archive with 1 entries (1 files):
- animals-2376712-supplementary.pdf
